# Supplementary material for: Innate and Adaptive Immune Genes Associated with MERS-CoV Infection in Dromedaries
Source: Cells. 2021 May 23;10(6):1291. doi: 10.3390/cells10061291 (PMC8224694; doi:10.3390/cells10061291)
Supplement: Supplementary file 1 [file cells-10-01291-s001.zip]

Archive with 1 entries (1 files):
- cells-1174611-supplementary.pdf
